# Supplementary material for: Identification and Characterization of a Novel Hypovirus from the Phytopathogenic Fungus Botryosphaeria dothidea
Source: Viruses. 2023 Oct 7;15(10):2059. doi: 10.3390/v15102059 (PMC10611357; doi:10.3390/v15102059)
Supplement: Supplementary file 1 [file viruses-15-02059-s001.zip]

Archive with 6 entries (6 files):
- Supplementary Table S1.pdf
- Supplementary Table S2.pdf
- Supplementary Table S3.pdf
- Supplementary Table S4.xlsx
- Supplementary Table S5.xlsx
- Supplementary Table S6.xlsx
