# Supplementary material for: Identification and Characterization of a Novel Hypovirus from the Phytopathogenic Fungus Botryosphaeria dothidea
Source: Viruses. 2023 Oct 7;15(10):2059. doi: 10.3390/v15102059 (PMC10611357; doi:10.3390/v15102059)
Supplement: Supplementary file 1 [file viruses-15-02059-s001.zip › Supplementary Table S4.xlsx]

## Sheet: Sheet1
Supplementary Table S4. Percentage of amino acid identity between BdHV1/SXD111 and representative members of the genus Betahypovirus in the RNA dependent RNA polyprotein (RdRp) domain.
Virus name	region (aa)	Length (aa)	Coverage (%)	E value	Identity(%)	Accession number
Botryosphaeria dothidea hypovirus 1	2146-2445
Phomopsis longicolla hypovirus	1736-2023	481	100	2e-151	74.41	YP_009051683
Cryphonectria hypovirus 4	1735-2031	471	100	4e-148	73.4	YP_138519
Monilinia fructicola hypovirus 1	1806-2102	470	100	1e-147	72.05	UTQ48841
Sclerotinia sclerotiorum hypovirus 7	1853-2149	470	100	1e-147	72.05	UCR95334
Botrytis cinerea hypovirus 1	1852-2151	469	100	2e-147	72.05	QBA69887
Cryphonectria hypovirus 3	1762-2058	464	100	1e-145	72.39	AAF13603
Erysiphe necator associated hypovirus 1	2410-2706	462	100	4e-145	71.04	QHD64829
Botrytis cinerea hypovirus 5a	1858-2154	459	100	7e-144	71.04	WGO62045
Alternaria dianthicola hypovirus 1	1634-1930	458	100	2e-143	71.04	UYZ32447
Trichoderma harzianum hypovirus 1	1695-1991	457	100	2e-143	71.04	QGA30970
Botrytis cinerea hypovirus 3	1928-2224	457	100	5e-143	70.71	QJT73707
Sclerotinia sclerotiorum hypovirus 1/SX276	1829-2125	454	100	4e-142	70.37	QOE77945
Setosphaeria turcica hypovirus 1	1640-1936	444	100	1e-138	68.35	YP_010799558
Valsa ceratosperma hypovirus 1	1829-2125	440	100	2e-137	67.34	YP_005476604
Fusarium concentricum hypovirus 1	1857-2133	431	100	3e-134	67	BCP96877
Fusarium oxysporum dianthi hypovirus 2	1774-2075	416	99	8e-129	66.23	YP_010800030
