# Supplementary material for: Identification and Characterization of a Novel Hypovirus from the Phytopathogenic Fungus Botryosphaeria dothidea
Source: Viruses. 2023 Oct 7;15(10):2059. doi: 10.3390/v15102059 (PMC10611357; doi:10.3390/v15102059)
Supplement: Supplementary file 1 [file viruses-15-02059-s001.zip › Supplementary Table S5.xlsx]

## Sheet: Sheet1
Supplementary Table S5. Percentage of amino acid identity between BdHV1/SXD111 and representative members of the genus Betahypovirus in the helicase (Hel) domain.
Virus name	region (aa)	Length (aa)	Coverage (%)	E value	Identity(%)	Accession number
Botryosphaeria dothidea hypovirus 1	2848-3016	169
Fusarium oxysporum dianthi hypovirus 2	2480-2644	165	95	2e-58	61.21	YP_010800030
Setosphaeria turcica hypovirus 1	2339-2503	165	95	5e-58	61.82	YP_010799558
Botrytis cinerea hypovirus 3	2628-2798	171	99	1e-54	54.39	QJT73707
Sclerotinia sclerotiorum hypovirus 1/SX276	2529-2699	171	99	1e-54	54.39	QOE77945
Alternaria dianthicola hypovirus 1	2333-2503	171	100	3e-54	56.73	UYZ32447
Botrytis cinerea hypovirus 5a	2558-2728	171	99	5e-54	53.8	WGO62045
Cryphonectria hypovirus 4	2435-2606	172	99	5e-54	57.23	YP_138519
Valsa ceratosperma hypovirus 1	2529-2697	169	98	4e-52	55.62	YP_005476604
Trichoderma harzianum hypovirus 1	2395-2559	165	95	7e-52	55.15	YP_010800029
Fusarium concentricum hypovirus 1	2536-2709	174	100	2e-50	52.3	BCP96877
Cryphonectria hypovirus 3	2462-2632	171	99	1e-49	51.46	AAF13603
Phomopsis longicolla hypovirus	2436-2606	171	99	2e-48	49.71	YP_009051683
Erysiphe necator associated hypovirus 1	3110-3280	171	99	3e-48	49.12	QHD64829
Monilinia fructicola hypovirus 1	2506-2676	171	99	4e-47	49.12	UTQ48841
Sclerotinia sclerotiorum hypovirus 7	2553-2723	171	99	5e-47	49.12	UCR95334
Botrytis cinerea hypovirus 1	2553-2723	171	99	5e-47	49.12	QBA69887
