# Supplementary material for: Identification and Characterization of a Novel Hypovirus from the Phytopathogenic Fungus Botryosphaeria dothidea
Source: Viruses. 2023 Oct 7;15(10):2059. doi: 10.3390/v15102059 (PMC10611357; doi:10.3390/v15102059)
Supplement: Supplementary file 1 [file viruses-15-02059-s001.zip › Supplementary Table S6.xlsx]

## Sheet: Sheet1
Supplementary Table S6. Percentage of amino acid identity between BdHV1/SXD111 and representative members of the genus Betahypovirus in the UDP-glucose/sterol glucosyltransferase (UGT) domain.
Virus name	region (aa)	Length (aa)	Coverage (%)	E value	Identity (%)	Accession number
Botryosphaeria dothidea hypovirus 1	947-1258	312
Erysiphe necator associated hypovirus 1	548-863	392	100	4e-120	57.91	QHD64829
Cryphonectria hypovirus 4	533-845	387	99	1e-118	58.79	YP_138519
Valsa ceratosperma hypovirus 1	616-931	384	100	2e-117	56.96	YP_005476604
Cryphonectria hypovirus 3	548-863	377	100	5e-115	57.73	AAF13603
Fusarium concentricum hypovirus 1	629-950	376	100	1e-114	56.83	BCP96877
Phomopsis longicolla hypovirus	522-827	374	100	9e-114	57.59	YP_009051683
Botrytis cinerea hypovirus 3	710-1025	372	100	2e-113	55.06	QJT73707
Botrytis cinerea hypovirus 1	632-949	372	99	2e-113	56.43	QBA69887
Monilinia fructicola hypovirus 1	585-902	372	99	3e-113	56.43	UTQ48841
Sclerotinia sclerotiorum hypovirus 7	632-949	372	99	4e-113	56.43	UCR95334
Botrytis cinerea hypovirus 5a	640-955	371	100	6e-113	55.06	WGO62045
Sclerotinia sclerotiorum hypovirus 1/SX276	611-926	369	100	5e-112	54.75	QOE77945
Alternaria dianthicola hypovirus 1	429-746	368	99	9e-112	55.97	UYZ32447
Trichoderma harzianum hypovirus 1	493-798	349	96	3e-105	53.92	QGA30970
Setosphaeria turcica hypovirus 1	639-957	348	99	8e-105	54.55	YP_010799558
Fusarium oxysporum dianthi hypovirus 2	573-876	320	96	3e-95	52.96	YP_010800030
